# Supplementary material for: Iron Deficiency among School-Aged Adolescents in Hong Kong: Prevalence, Predictors, and Effects on Health-Related Quality of Life
Source: Int J Environ Res Public Health. 2023 Jan 31;20(3):2578. doi: 10.3390/ijerph20032578 (PMC9916133; doi:10.3390/ijerph20032578)
Supplement: Supplementary file 1 [file ijerph-20-02578-s001.zip]

Archive with 1 entries (1 files):
- ijerph-2162532-supplementary.pdf
